# Supplementary material for: Expression of Low Level of VPS35-mCherry Fusion Protein Diminishes Vps35 Depletion Induced Neuron Terminal Differentiation Deficits and Neurodegenerative Pathology, and Prevents Neonatal Death
Source: Int J Mol Sci. 2021 Aug 4;22(16):8394. doi: 10.3390/ijms22168394 (PMC8395035; doi:10.3390/ijms22168394)
Supplement: Supplementary file 1 [file ijms-22-08394-s001.zip]

Archive with 6 entries (4 files):
- ijms-1256282-supplementary/
- ijms-1256282-supplementary/Supplementary files/
- ijms-1256282-supplementary/Supplementary files/Fig S1.tif
- ijms-1256282-supplementary/Supplementary files/Fig S2.tif
- ijms-1256282-supplementary/Supplementary files/Supplementary fig legends.pdf
- ijms-1256282-supplementary/Supplementary files/Thumbs.db
